# Supplementary material for: Safety and Efficacy of Pressurized Intra-Thoracic Aerosol Chemotherapy in Non-Small Cell Lung Cancer Pleural Carcinomatosis: Preliminary Results of a Pilot Study
Source: Methods Protoc. 2025 May 14;8(3):51. doi: 10.3390/mps8030051 (PMC12101346; doi:10.3390/mps8030051)
Supplement: Supplementary file 1 [file mps-08-00051-s001.zip]

Archive with 1 entries (1 files):
- mps-3557947-supplementary.pdf
